# Supplementary material for: Preparation of Waterborne Silicone-Modified Polyurethane Nanofibers and the Effect of Crosslinking Agents on Physical Properties
Source: Polymers (Basel). 2024 May 24;16(11):1500. doi: 10.3390/polym16111500 (PMC11174862; doi:10.3390/polym16111500)
Supplement: Supplementary file 1 [file polymers-16-01500-s001.zip]

Archive with 1 entries (1 files):
- polymers-2997790-supplementary.pdf
